# Supplementary material for: Bioinformatics Prediction for Network-Based Integrative Multi-Omics Expression Data Analysis in Hirschsprung Disease
Source: Biomolecules. 2024 Jan 30;14(2):164. doi: 10.3390/biom14020164 (PMC10886964; doi:10.3390/biom14020164)
Supplement: Supplementary file 1 [file biomolecules-14-00164-s001.zip]

Archive with 13 entries (12 files):
- biomolecules-2784092-supplementary/Supplementary_files/
- biomolecules-2784092-supplementary/Supplementary_files/Figure S1.pdf
- biomolecules-2784092-supplementary/Supplementary_files/Figure S2.pdf
- biomolecules-2784092-supplementary/Supplementary_files/Figure S3.pdf
- biomolecules-2784092-supplementary/Supplementary_files/Table S1.pdf
- biomolecules-2784092-supplementary/Supplementary_files/Table S2.pdf
- biomolecules-2784092-supplementary/Supplementary_files/Table S3.pdf
- biomolecules-2784092-supplementary/Supplementary_files/Table S4.pdf
- biomolecules-2784092-supplementary/Supplementary_files/Table S5.pdf
- biomolecules-2784092-supplementary/Supplementary_files/Table S6.pdf
- biomolecules-2784092-supplementary/Supplementary_files/Table S7.pdf
- biomolecules-2784092-supplementary/Supplementary_files/Table S8.pdf
- biomolecules-2784092-supplementary/Supplementary_files/Table S9.pdf
